# Supplementary material for: Neutralizing antibody titres in SARS-CoV-2 infections
Source: Nat Commun. 2021 Jan 4;12:63. doi: 10.1038/s41467-020-20247-4 (PMC7782739; doi:10.1038/s41467-020-20247-4)
Supplement: Supplementary file 4 — Source Data [file 41467_2020_20247_MOESM4_ESM.xlsx]

## Sheet: source_data
pseudo_id	sampling_onset_day	prnt90	prnt50	elisa OD	severity	age_group	sex	comorbid	steroid	antiviral
1	175	10	40	1.092	mild	16-60y	M	0	0	1
2	63	20	80	2.6615	mild	>60y	F	0	0	1
3	60	40	40	NA	mild	16-60y	M	0	0	1
3	147	20	40	1.32	mild	16-60y	M	0	0	1
4	60	10	20	1.529	asymptomatic	16-60y	M	0	0	0
5	94	80	160	1.677	mild	16-60y	M	0	0	1
6	37	10	40	1.451	mild	16-60y	M	0	0	1
6	60	10	40	1.3415	mild	16-60y	M	0	0	1
7	65	20	80	2.003	mild	16-60y	M	0	0	0
8	9	10	40	NA	mild	≤15y	M	0	0	0
9	2	5	5	0.169	mild	16-60y	F	0	0	1
9	36	40	160	1.8705	mild	16-60y	F	0	0	1
10	52	40	80	2.0175	mild	16-60y	F	0	0	1
11	33	40	80	1.519	mild	16-60y	M	0	0	0
11	88	10	40	1.5745	mild	16-60y	M	0	0	0
12	1	5	5	NA	asymptomatic	≤15y	F	0	0	0
12	6	5	5	NA	asymptomatic	≤15y	F	0	0	0
13	103	40	80	1.268	mild	16-60y	M	0	0	1
14	10	20	40	1.5915	mild	>60y	F	1	0	1
14	28	160	≥320	2.071	mild	>60y	F	1	0	1
15	94	40	80	1.3545	mild	16-60y	M	0	0	0
16	8	20	80	NA	asymptomatic	16-60y	M	0	0	0
17	11	5	5	0.2655	mild	16-60y	F	0	0	1
17	16	20	40	1.6735	mild	16-60y	F	0	0	1
17	39	≥320	≥320	1.9285	mild	16-60y	F	0	0	1
17	143	160	≥320	1.76	mild	16-60y	F	0	0	1
18	93	20	80	NA	mild	16-60y	M	0	0	0
19	7	80	≥320	1.7455	mild	>60y	M	0	0	1
19	67	160	≥320	1.3415	mild	>60y	M	0	0	1
20	0	40	160	NA	asymptomatic	≤15y	M	0	0	0
20	7	10	20	NA	asymptomatic	≤15y	M	0	0	0
21	81	20	80	2.1965	mild	16-60y	F	0	0	1
22	46	≥320	≥320	2.0035	severe	>60y	M	0	0	0
22	67	160	≥320	2.229	severe	>60y	M	0	0	0
22	102	160	≥320	1.9035	severe	>60y	M	0	0	0
22	194	160	≥320	2.178	severe	>60y	M	0	0	0
23	56	80	≥320	2.1475	mild	16-60y	M	0	0	0
24	114	80	160	2.081	mild	16-60y	M	0	0	1
24	164	40	160	1.864	mild	16-60y	M	0	0	1
25	43	40	160	2.2655	asymptomatic	16-60y	M	0	0	0
26	154	80	160	1.928	mild	16-60y	M	1	0	1
27	50	20	80	2.015	mild	>60y	F	1	0	1
28	3	5	5	NA	asymptomatic	≤15y	F	0	0	0
29	22	≥320	≥320	2.31	mild	16-60y	M	0	0	1
29	49	80	≥320	2.2255	mild	16-60y	M	0	0	1
30	99	40	160	2.476	mild	16-60y	F	0	0	1
30	183	40	160	1.795	mild	16-60y	F	0	0	1
31	16	10	40	1.3935	mild	16-60y	F	0	0	1
31	31	10	40	1.545	mild	16-60y	F	0	0	1
32	65	80	160	2.2805	mild	>60y	M	1	0	1
33	122	20	80	2.0235	mild	16-60y	F	1	0	0
33	180	40	80	1.664	mild	16-60y	F	1	0	0
34	43	40	160	NA	asymptomatic	≤15y	F	0	0	0
35	33	80	≥320	1.4295	mild	16-60y	M	0	0	0
35	46	20	40	1.5025	mild	16-60y	M	0	0	0
36	89	20	80	2.184	mild	16-60y	M	0	0	1
37	69	20	80	NA	mild	16-60y	F	0	0	1
38	22	80	≥320	1.9625	mild	>60y	M	1	0	0
39	57	80	160	1.829	mild	≤15y	M	0	0	1
40	1	5	5	NA	asymptomatic	16-60y	M	0	0	0
40	8	20	40	NA	asymptomatic	16-60y	M	0	0	0
40	11	80	≥320	NA	asymptomatic	16-60y	M	0	0	0
41	45	40	160	2.0455	mild	16-60y	F	0	0	0
42	47	80	≥320	1.735	mild	≤15y	F	0	0	0
43	4	5	5	NA	mild	≤15y	F	0	0	0
44	8	10	20	0.96	severe	>60y	F	0	1	1
44	15	10	20	2.0755	severe	>60y	F	0	1	1
45	58	20	80	2.0185	asymptomatic	16-60y	M	0	0	1
46	29	20	80	1.429	mild	16-60y	M	0	0	0
46	52	20	40	1.457	mild	16-60y	M	0	0	0
47	45	80	≥320	1.601	mild	16-60y	F	0	0	1
48	30	80	≥320	1.6755	mild	16-60y	F	0	0	0
48	73	40	80	1.3575	mild	16-60y	F	0	0	0
49	3	5	5	0.1945	severe	16-60y	M	1	1	1
50	68	20	80	1.918	mild	16-60y	M	0	0	0
51	29	40	160	1.429	mild	16-60y	F	0	0	0
52	41	80	160	2.6275	mild	>60y	F	0	0	1
53	19	≥320	≥320	2.151	mild	>60y	M	1	1	1
54	36	40	160	1.9375	mild	16-60y	F	1	0	0
55	47	20	40	2.2075	mild	16-60y	F	0	0	0
56	23	40	160	1.4205	mild	16-60y	F	0	0	0
56	63	20	80	1.664	mild	16-60y	F	0	0	0
57	56	40	80	NA	mild	≤15y	M	0	0	1
58	29	10	40	1.0965	mild	16-60y	F	0	0	1
58	80	10	40	1.6365	mild	16-60y	F	0	0	1
59	60	20	80	NA	mild	≤15y	M	0	0	1
59	119	80	≥320	1.689	mild	≤15y	M	0	0	1
60	8	80	≥320	NA	asymptomatic	≤15y	F	0	0	0
61	67	10	20	1.4785	mild	16-60y	M	1	0	0
62	37	10	40	1.3335	mild	>60y	M	0	0	0
63	69	20	80	NA	mild	16-60y	F	0	0	1
64	46	40	80	2.3295	mild	16-60y	M	1	0	0
65	92	40	160	2.1535	mild	16-60y	F	1	0	0
66	79	≥320	≥320	2.599	mild	>60y	F	1	0	1
67	49	≥320	≥320	1.933	mild	16-60y	M	0	0	1
68	4	20	40	NA	asymptomatic	≤15y	F	0	0	1
69	3	5	5	0.202	mild	16-60y	F	0	0	0
69	15	40	160	1.5855	mild	16-60y	F	0	0	0
69	36	40	80	1.5275	mild	16-60y	F	0	0	0
70	53	10	40	1.722	mild	16-60y	M	0	0	0
71	66	20	80	0.796	mild	16-60y	F	0	0	1
71	166	20	80	0.708	mild	16-60y	F	0	0	1
72	41	40	160	1.448	mild	16-60y	F	0	0	1
73	46	160	≥320	2.6575	mild	16-60y	M	0	0	1
74	71	40	80	NA	mild	16-60y	F	0	0	1
75	76	10	40	NA	asymptomatic	≤15y	M	0	0	1
76	74	20	80	1.49	mild	16-60y	F	1	0	1
76	167	10	40	1.013	mild	16-60y	F	1	0	1
77	34	80	≥320	2.315	severe	>60y	F	0	1	1
77	36	40	160	2.0785	severe	>60y	F	0	1	1
77	38	40	160	1.97	severe	>60y	F	0	1	1
77	41	160	≥320	1.953	severe	>60y	F	0	1	1
77	49	160	≥320	2.0685	severe	>60y	F	0	1	1
77	71	80	≥320	2.0335	severe	>60y	F	0	1	1
78	3	5	5	NA	mild	≤15y	M	0	0	0
79	54	20	80	1.9525	mild	16-60y	M	0	0	1
80	91	80	≥320	NA	mild	≤15y	F	0	0	0
81	110	40	80	2.321	mild	>60y	F	1	0	1
82	4	5	5	0.6835	severe	>60y	M	1	1	1
82	107	80	≥320	1.74	severe	>60y	M	1	1	1
83	113	40	160	2.4085	mild	>60y	M	1	0	1
83	192	40	160	2.155	mild	>60y	M	1	0	1
84	64	20	40	1.8025	mild	16-60y	M	0	0	1
85	5	40	80	NA	asymptomatic	≤15y	M	0	0	0
86	63	40	160	1.954	severe	>60y	M	1	1	1
87	23	40	160	2.3335	asymptomatic	16-60y	M	0	0	0
88	55	80	≥320	2.172	asymptomatic	16-60y	M	0	0	0
89	60	80	160	2.639	mild	16-60y	F	1	0	1
90	11	80	≥320	1.87	mild	>60y	M	0	0	1
90	14	160	≥320	2.1465	mild	>60y	M	0	0	1
90	41	≥320	≥320	1.9555	mild	>60y	M	0	0	1
90	69	160	≥320	2.376	mild	>60y	M	0	0	1
91	2	5	5	NA	asymptomatic	≤15y	F	0	0	0
91	8	10	20	NA	asymptomatic	≤15y	F	0	0	0
92	55	160	≥320	1.6825	mild	≤15y	M	0	0	0
93	49	20	40	2.6365	mild	16-60y	F	0	0	1
94	18	40	160	1.5785	mild	16-60y	F	0	0	1
94	75	80	160	1.6765	mild	16-60y	F	0	0	1
95	13	≥320	≥320	2.0365	mild	16-60y	M	0	0	1
95	34	≥320	≥320	2.2635	mild	16-60y	M	0	0	1
95	71	≥320	≥320	1.9465	mild	16-60y	M	0	0	1
96	3	5	5	NA	mild	≤15y	M	0	0	0
97	126	20	40	1.8835	mild	>60y	M	1	0	0
97	184	20	40	1.411	mild	>60y	M	1	0	0
98	2	5	5	NA	asymptomatic	≤15y	F	0	0	0
98	16	20	80	NA	asymptomatic	≤15y	F	0	0	0
99	53	160	≥320	2.854	severe	>60y	M	1	1	1
100	4	10	40	NA	asymptomatic	≤15y	M	0	0	0
101	71	20	80	1.964	mild	16-60y	F	0	0	1
101	169	10	40	1.308	mild	16-60y	F	0	0	1
102	54	80	≥320	2.4705	mild	16-60y	M	0	0	1
103	74	80	≥320	NA	mild	16-60y	M	0	0	1
104	69	20	80	1.898	mild	16-60y	M	1	0	1
105	37	40	160	1.723	asymptomatic	>60y	M	1	0	0
106	99	40	80	1.359	mild	16-60y	F	0	0	0
107	56	20	80	NA	mild	≤15y	M	0	0	1
107	122	40	160	1.7925	mild	≤15y	M	0	0	1
108	35	20	80	NA	asymptomatic	≤15y	M	0	0	0
109	105	20	40	1.744	mild	16-60y	M	1	0	1
109	169	10	20	1.463	mild	16-60y	M	1	0	1
110	16	≥320	≥320	2.3645	mild	16-60y	M	0	0	1
111	98	5	5	1.249	mild	>60y	F	0	0	1
112	24	160	≥320	2.243	mild	>60y	F	0	1	1
113	7	5	5	0.134	mild	16-60y	M	0	0	1
113	29	160	≥320	1.92	mild	16-60y	M	0	0	1
113	66	80	≥320	1.9035	mild	16-60y	M	0	0	1
114	19	40	160	1.621	mild	16-60y	M	0	0	0
114	42	160	≥320	1.451	mild	16-60y	M	0	0	0
114	72	80	≥320	1.457	mild	16-60y	M	0	0	0
115	50	40	160	1.7805	mild	16-60y	M	0	0	0
116	51	80	160	2.205	mild	16-60y	M	0	0	1
117	71	10	40	1.3615	mild	16-60y	F	0	0	0
118	2	80	160	NA	asymptomatic	≤15y	M	0	0	0
118	10	80	≥320	NA	asymptomatic	≤15y	M	0	0	0
119	63	40	160	1.7545	mild	16-60y	M	0	0	0
120	1	80	≥320	NA	asymptomatic	16-60y	F	0	0	0
120	4	20	40	NA	asymptomatic	16-60y	F	0	0	0
121	90	40	160	NA	mild	≤15y	M	0	0	0
122	170	80	≥320	2.177	severe	16-60y	M	1	0	1
123	54	20	80	NA	asymptomatic	16-60y	F	0	0	0
124	104	80	160	1.4465	mild	16-60y	F	1	0	0
125	10	80	≥320	NA	mild	≤15y	M	0	0	0
126	36	10	20	1.9375	mild	16-60y	M	0	0	0
127	66	160	≥320	1.6825	mild	≤15y	F	0	0	1
128	30	160	≥320	2.177	mild	16-60y	F	0	0	1
128	37	≥320	≥320	1.519	mild	16-60y	F	0	0	1
129	35	40	160	1.828	mild	16-60y	M	0	0	0
129	85	40	160	1.9035	mild	16-60y	M	0	0	0
130	56	5	20	1.844	asymptomatic	16-60y	M	0	0	1
131	159	20	80	0.889	mild	16-60y	M	1	0	1
132	56	20	80	NA	mild	16-60y	M	0	0	0
132	90	80	≥320	NA	mild	16-60y	M	0	0	0
132	153	40	160	0.6885	mild	16-60y	M	0	0	0
133	11	40	160	NA	asymptomatic	≤15y	M	0	0	0
134	8	80	160	NA	asymptomatic	≤15y	F	0	0	0
135	90	20	80	NA	mild	≤15y	M	0	0	0
136	18	80	≥320	1.919	mild	>60y	F	1	0	1
136	38	160	≥320	2.128	mild	>60y	F	1	0	1
137	1	20	80	NA	asymptomatic	≤15y	M	0	0	0
137	7	40	160	NA	asymptomatic	≤15y	M	0	0	0
138	25	20	80	2.2705	mild	16-60y	F	0	0	0
139	21	10	40	1.7745	asymptomatic	16-60y	M	0	0	0
140	63	20	80	1.946	mild	16-60y	F	1	0	1
141	39	40	80	1.6675	mild	16-60y	M	0	0	0
142	36	20	80	1.847	mild	16-60y	M	0	0	0
143	17	10	40	1.6755	asymptomatic	16-60y	M	0	0	0
143	60	10	40	1.378	asymptomatic	16-60y	M	0	0	0
144	66	20	80	2.176	mild	16-60y	M	0	0	1
145	58	10	40	2.3055	mild	16-60y	F	1	0	1
145	164	40	160	1.655	mild	16-60y	F	1	0	1
146	2	5	5	NA	asymptomatic	≤15y	M	0	0	0
147	58	40	160	1.664	mild	16-60y	M	0	0	0
148	33	40	160	1.933	mild	16-60y	M	0	0	0
149	52	80	≥320	2.0835	mild	16-60y	M	0	0	0
150	69	20	80	2.075	mild	16-60y	M	1	0	0
151	112	160	≥320	2.135	mild	16-60y	M	1	0	1
151	189	80	≥320	1.999	mild	16-60y	M	1	0	1
152	25	≥320	≥320	2.1645	severe	>60y	F	0	1	1
152	40	≥320	≥320	2.1645	severe	>60y	F	0	1	1
152	48	160	≥320	2.031	severe	>60y	F	0	1	1
153	48	80	≥320	2.3485	mild	16-60y	M	1	0	1
154	100	80	160	1.701	mild	16-60y	M	0	0	1
155	65	20	80	2.185	mild	16-60y	M	1	0	1
156	8	20	80	NA	asymptomatic	≤15y	M	0	0	0
157	5	5	10	NA	mild	≤15y	F	0	0	0
158	56	80	≥320	2.1875	mild	16-60y	M	0	0	0
158	164	20	80	1.326	mild	16-60y	M	0	0	0
159	3	5	5	0.157	mild	16-60y	M	0	0	1
159	14	≥320	≥320	2.1425	mild	16-60y	M	0	0	1
160	57	10	40	1.5105	mild	16-60y	M	0	0	1
161	13	80	≥320	1.821	mild	16-60y	M	0	0	0
161	43	40	≥320	1.9675	mild	16-60y	M	0	0	0
161	71	20	80	1.813	mild	16-60y	M	0	0	0
161	99	80	≥320	1.6675	mild	16-60y	M	0	0	0
161	141	40	160	1.854	mild	16-60y	M	0	0	0
162	6	5	5	0.331	severe	16-60y	M	0	1	1
162	18	160	≥320	2.201	severe	16-60y	M	0	1	1
162	46	≥320	≥320	2.152	severe	16-60y	M	0	1	1
162	88	160	≥320	2.145	severe	16-60y	M	0	1	1
162	123	160	≥320	1.854	severe	16-60y	M	0	1	1
163	28	40	160	NA	mild	≤15y	M	0	0	0
164	108	40	80	1.365	mild	16-60y	M	0	0	0
165	120	80	≥320	2.396	severe	>60y	M	1	1	1
165	187	80	≥320	2.184	severe	>60y	M	1	1	1
166	3	5	5	NA	mild	≤15y	M	0	0	1
167	67	20	80	2.081	mild	16-60y	F	1	0	1
168	48	5	20	1.0145	mild	16-60y	M	1	0	0
169	3	5	5	NA	mild	≤15y	F	0	0	0
170	89	40	160	NA	mild	≤15y	M	0	0	0
171	8	10	160	0.9995	mild	16-60y	M	0	0	1
171	22	10	40	1.8465	mild	16-60y	M	0	0	1
171	64	10	40	1.6605	mild	16-60y	M	0	0	1
172	4	5	5	NA	mild	≤15y	F	0	0	0
172	7	5	5	NA	mild	≤15y	F	0	0	0
173	59	80	≥320	2.376	mild	>60y	F	0	0	1
174	10	5	20	0.2985	mild	16-60y	M	0	0	0
174	14	10	40	0.5	mild	16-60y	M	0	0	0
174	78	20	80	1.3575	mild	16-60y	M	0	0	0
175	22	160	≥320	2.306	mild	>60y	F	0	0	0
175	42	40	160	1.9255	mild	>60y	F	0	0	0
176	68	20	40	NA	mild	16-60y	F	0	0	1
176	134	40	80	1.3355	mild	16-60y	F	0	0	1
177	75	40	80	1.969	mild	16-60y	F	1	0	1
178	179	80	≥320	1.536	mild	16-60y	F	1	0	0
179	119	40	80	1.461	mild	16-60y	M	1	0	1
179	186	10	40	1.197	mild	16-60y	M	1	0	1
180	63	80	≥320	2.143	mild	16-60y	F	0	0	1
181	18	40	160	1.8825	severe	>60y	M	1	1	1
181	38	80	≥320	1.893	severe	>60y	M	1	1	1
182	5	5	5	NA	mild	≤15y	M	0	0	0
183	69	20	80	NA	mild	≤15y	M	0	0	0
184	54	160	≥320	2.1185	mild	16-60y	M	0	0	0
185	9	5	20	0.4415	mild	16-60y	F	0	0	0
185	19	160	≥320	1.7495	mild	16-60y	F	0	0	0
185	66	160	≥320	1.841	mild	16-60y	F	0	0	0
186	57	10	40	2.391	mild	>60y	M	0	0	1
187	113	10	20	1.5255	mild	16-60y	F	0	0	1
187	194	20	80	1.646	mild	16-60y	F	0	0	1
188	105	80	160	2.2505	severe	>60y	F	1	0	1
188	198	10	40	1.806	severe	>60y	F	1	0	1
189	104	20	80	2.1745	mild	>60y	M	1	0	1
189	185	40	160	1.79	mild	>60y	M	1	0	1
190	139	20	80	NA	mild	>60y	M	1	0	0
190	178	10	40	0.769	mild	>60y	M	1	0	0
191	53	20	80	NA	mild	≤15y	F	0	0	0
192	60	80	≥320	2.4505	mild	>60y	F	1	0	1
193	41	80	160	1.85	mild	16-60y	F	0	0	1
193	74	40	160	1.764	mild	16-60y	F	0	0	1
194	31	20	80	1.4295	mild	16-60y	M	0	0	1
195	7	5	5	0.182	mild	16-60y	F	0	0	1
195	13	10	40	1.293	mild	16-60y	F	0	0	1
195	41	20	80	1.9325	mild	16-60y	F	0	0	1
195	209	80	160	1.923	mild	16-60y	F	0	0	1
